# Supplementary material for: The Relationship between COVID-19 Protection Behaviors and Pandemic-Related Knowledge, Perceptions, Worry Content, and Public Trust in a Turkish Sample
Source: Vaccines (Basel). 2022 Nov 27;10(12):2027. doi: 10.3390/vaccines10122027 (PMC9784616; doi:10.3390/vaccines10122027)
Supplement: Supplementary file 1 [file vaccines-10-02027-s001.zip]

Archive with 1 entries (1 files):
- vaccines-2013020-SM.pdf
